# Supplementary material for: Genome-Wide Analysis of CsCAX Genes and Functional Characterization of CsCAX3 Revealing Its Negative Role in Citrus Bacterial Disease Resistance
Source: Int J Mol Sci. 2026 May 28;27(11):4861. doi: 10.3390/ijms27114861 (PMC13256466; doi:10.3390/ijms27114861)
Supplement: Supplementary file 1 [file ijms-27-04861-s001.zip]

Archive with 1 entries (1 files):
- ijms-4314765-supplementary.pdf
